# Supplementary material for: From Prescription Drugs to Natural Health Products: Medication Use in Canadian Infants
Source: Children (Basel). 2022 Sep 27;9(10):1475. doi: 10.3390/children9101475 (PMC9600175; doi:10.3390/children9101475)
Supplement: Supplementary file 1 [file children-09-01475-s001.zip]

Archive with 1 entries (1 files):
- Supplementary TableS1.xlsx
