# Supplementary material for: From Prescription Drugs to Natural Health Products: Medication Use in Canadian Infants
Source: Children (Basel). 2022 Sep 27;9(10):1475. doi: 10.3390/children9101475 (PMC9600175; doi:10.3390/children9101475)
Supplement: Supplementary file 1 [file children-09-01475-s001.zip › Supplementary TableS1.xlsx]

## Sheet: Correlation Matrix
	Acetaminophen	Benzocaine	Gripe water	Ibuprofen	Simethicone	Cholecalciferol	Acyclovir	Ampicillin	Amoxicillin	Azithromycin	Cefprozil	Clarithromycin	Fluticasone	Salbutamol	Amoxicillin + clavulanate	Cefotaxime	Gentamicin	Beclomethasone	Betamethasone	Fusidic acid	Hydrocortisone	Moisturizing cream	Clotrimazole	Desonide	Esomeprazole	Ranitidine	Fluconazole	Nystatin	Gentian violet	Sodium chloride	Homeopathic cold drops	Homeopathic teething drops	Homeopathic colic drops	Lansoprazole	Metronidazole	Vancomycin	Omeprazole	Phenobarbital	Pyridoxine	Zinc oxide	Clotrimazole + hydrocortisone	Topical antibiotic + antifungal
Acetaminophen	1	0.0874728	0.120709	0.185207	0.107775	0.058027	0.0252721	-0.00800432	0.0617124	-0.00362923	0.0186434	0.00232878	-0.00961324	0.0102424	0.0155504	0.0188452	0.00139758	-0.0454698	0.00232878	0.00821607	0.0410026	0.00273473	0.00270416	-0.00467042	0.0357637	0.0389233	0.0155504	0.0138214	-0.0156812	0.042768	0.0413063	0.0694075	0.0288677	0.000297012	-0.000409296	0.0252721	-0.0228775	0.0121734	0.0178642	0.0570395	0.0241747	-0.00382952	Acetaminophen
Benzocaine	0.0874728	1	0.125838	0.0336308	0.0464303	0.00049786	-0.0053053	-0.00957843	0.0136406	0.0298263	-0.00880798	0.00147184	-0.0170894	-0.00280091	-0.00839669	-0.00702171	-0.0133092	-0.00920114	-0.0177124	-0.00426659	0.0273465	0.0248013	0.000680939	-0.00880798	0.0372162	0.00333152	0.0316188	0.0370057	-0.0170894	0.0386467	0.0184999	0.00162064	-0.0148352	0.000652292	-0.00459377	-0.0053053	-0.0109606	-0.00796449	-0.00375018	0.0374024	-0.00957843	0.0136805	Benzocaine
Gripe water	0.120709	0.125838	1	0.0638835	0.291974	0.0263556	-0.0101778	0.000957123	0.039444	0.00816224	-0.0168974	-0.012855	-0.0218481	-0.0257877	-0.0161084	0.0128493	0.00240443	0.00246701	-0.00229257	-0.0307166	0.00735981	0.0365799	-0.0134573	-0.0168974	0.0348451	0.0223292	-0.0161084	0.014287	2.51003e-05	0.107	0.0319413	0.0857717	0.0343227	0.0272471	-0.0088128	0.024623	0.012807	0.00794035	-0.00719444	0.0153597	-0.0183755	0.00463483	Gripe water
Ibuprofen	0.185207	0.0336308	0.0638835	1	0.0988625	0.0499896	0.00411112	0.0043016	0.11064	0.0515895	0.0373494	0.027366	0.0256009	0.0193067	-0.000606356	0.0266849	0.0260978	-0.0188516	-0.00673527	-0.0307782	0.0121698	0.00174517	0.0365418	-0.0169155	0.00581783	0.0389937	-0.000606356	0.0509289	0.0256009	0.0333061	0.0326477	0.0599695	0.0216308	0.0107023	0.0100456	0.0265823	0.00576257	0.00242347	-0.0129783	0.0628887	0.0167848	-0.0253628	Ibuprofen
Simethicone	0.107775	0.0464303	0.291974	0.0988625	1	0.0364584	0.0217026	-0.00165431	0.0321913	0.003645	0.0212377	0.00304314	0.00573632	0.0135761	0.00332297	-0.0145179	-0.0012899	-0.0190241	0.00304314	0.00820735	0.0341138	0.0406189	0.00140789	0.0212377	0.0307123	0.0303881	0.0240067	0.0365693	-0.0147986	0.0394753	0.045604	0.0835519	0.0518457	0.0401546	-0.00949798	-0.0109691	0.00910223	0.00533183	-0.00775379	0.0432536	-0.00165431	0.00095002	Simethicone
Cholecalciferol	0.058027	0.00049786	0.0263556	0.0499896	0.0364584	1	0.000123233	-0.00847745	-0.0466766	-0.0070666	-0.0155533	-0.0249392	-0.0307733	-0.0426775	0.00680475	0.0120074	0.0024045	-0.0239295	0.00674908	0.0113652	-0.00117646	0.0106013	-0.00647629	0.00965932	-0.0441503	-0.0096111	0.00680475	-0.00143795	0.0151618	0.0232258	0.0299369	0.0263637	0.0135294	0.0159218	-0.00592017	0.0210044	0.0129428	0.00366805	0.0148475	0.0413307	0.0379222	-0.0280934	Cholecalciferol
Acyclovir	0.0252721	-0.0053053	-0.0101778	0.00411112	0.0217026	0.000123233	1	0.414817	-0.0119026	-0.00373147	-0.0021802	-0.00438427	-0.00423005	-0.00687621	-0.0020784	0.376909	0.197662	-0.00227752	-0.00438427	-0.0051334	0.044358	-0.00407033	-0.00794845	-0.0021802	-0.00185836	-0.00761542	-0.0020784	0.0187236	-0.00423005	-0.00656779	-0.00598553	-0.0078287	-0.0036721	-0.00448429	-0.00113708	-0.0013132	-0.00271302	0.165051	0.352973	-0.00939257	-0.00237091	-0.0031588	Acyclovir
Ampicillin	-0.00800432	-0.00957843	0.000957123	0.0043016	-0.00165431	-0.00847745	0.414817	1	-0.00451383	-0.00673697	-0.00393623	-0.00791555	-0.00763713	0.0150633	-0.00375243	0.417556	0.440595	-0.00411193	0.0342915	-0.00926807	0.0403116	0.0380231	-0.0143505	-0.00393623	-0.00335517	-0.0137492	-0.00375243	0.012553	-0.00763713	0.0168228	-0.0108065	-0.0141343	-0.00662977	-0.00809614	-0.00205293	-0.00237091	-0.00489821	0.0892254	0.194924	0.00376386	-0.00428054	-0.00570305	Ampicillin
Amoxicillin	0.0617124	0.0136406	0.039444	0.11064	0.0321913	-0.0466766	-0.0119026	-0.00451383	1	0.128986	0.127826	0.15503	0.124914	0.155045	0.116581	0.00735763	0.0192026	0.0323545	0.0344591	0.0171804	0.00175604	-0.0269225	0.0177942	-0.00131255	0.0264	0.00790361	0.000507425	0.02681	-0.00953077	0.0160988	0.000773509	0.0362026	0.032871	0.0228719	-0.0103062	0.0186553	-0.0245903	-0.0178685	-0.00841362	-0.025938	0.0124617	0.00971962	Amoxicillin
Azithromycin	-0.00362923	0.0298263	0.00816224	0.0515895	0.003645	-0.0070666	-0.00373147	-0.00673697	0.128986	1	0.101163	0.0685011	0.0438648	0.0858742	-0.0059058	-0.00493871	0.0263278	0.0963326	0.0145284	0.00858485	-0.00619681	-0.0115659	0.00816714	-0.00619507	-0.00528057	-0.00565098	0.0503838	0.0205928	-0.0120198	-0.00032467	-0.017008	-0.0222454	-0.0104343	0.0400617	-0.00323102	-0.00373147	-0.0077091	-0.00560181	-0.00263768	-0.0266892	-0.00673697	0.0282201	Azithromycin
Cefprozil	0.0186434	-0.00880798	-0.0168974	0.0373494	0.0212377	-0.0155533	-0.0021802	-0.00393623	0.127826	0.101163	1	0.130328	0.0404708	0.0483076	0.187901	-0.00288555	0.055191	-0.00378118	-0.00727885	-0.00852258	0.0304191	-0.00675764	0.0129391	0.0876185	-0.00308529	0.0145322	0.092225	0.0172282	0.0404708	-0.010904	-0.0099373	-0.0129974	-0.0060965	-0.00744492	-0.0018878	-0.0021802	-0.00450422	-0.00327299	-0.00154113	-0.0155937	-0.00393623	-0.00524431	Cefprozil
Clarithromycin	0.00232878	0.00147184	-0.012855	0.027366	0.00304314	-0.0249392	-0.00438427	-0.00791555	0.15503	0.0685011	0.130328	1	0.105261	0.157195	0.0411607	-0.0058027	0.0194976	0.0363195	-0.0146374	0.00266166	0.00901722	-0.0135893	-0.000258476	0.0385899	-0.00620436	-0.0117629	-0.00693897	-0.0117981	-0.0141225	-0.0219273	0.0313208	0.0404722	0.0151539	0.00758923	-0.00379626	-0.00438427	-0.00905775	-0.0065818	-0.00309913	-0.0313582	-0.00791555	-0.010546	Clarithromycin
Fluticasone	-0.00961324	-0.0170894	-0.0218481	0.0256009	0.00573632	-0.0307733	-0.00423005	-0.00763713	0.124914	0.0438648	0.0404708	0.105261	1	0.459728	0.0431086	-0.00559859	0.0209647	-0.00733631	0.033631	0.00396586	0.0663833	0.0125559	0.00160579	-0.00702282	-0.00598613	0.0179075	-0.0066949	0.00981946	0.0110968	0.0112935	-0.00157333	0.0437511	-0.0118285	0.0322747	-0.00366273	-0.00423005	0.0295025	0.0461386	-0.00299012	-0.0185329	-0.00763713	-0.0101751	Fluticasone
Salbutamol	0.0102424	-0.00280091	-0.0257877	0.0193067	0.0135761	-0.0426775	-0.00687621	0.0150633	0.155045	0.0858742	0.0483076	0.157195	0.459728	1	0.0517454	0.0283083	0.0224577	0.216836	0.0671188	0.0504628	0.0455238	0.0271018	-0.00740409	0.0184458	0.025268	0.049068	0.0204312	0.0466403	0.00893933	0.0370194	-0.00907469	0.0110444	-0.019228	0.0646444	-0.00595399	-0.00687621	0.0338832	0.0226798	-0.00486062	-0.0196997	0.0150633	-0.0165402	Salbutamol
Amoxicillin + clavulanate	0.0155504	-0.00839669	-0.0161084	-0.000606356	0.00332297	0.00680475	-0.0020784	-0.00375243	0.116581	-0.0059058	0.187901	0.0411607	0.0431086	0.0517454	1	-0.00275081	0.0583967	-0.00360462	-0.00693897	-0.00812462	0.0158125	-0.0064421	-0.01258	-0.0034506	-0.00294123	-0.0120529	-0.00328947	-0.018803	-0.0066949	0.0549747	-0.00947329	-0.0123905	-0.00581182	-0.00709728	-0.00179965	-0.0020784	0.0727436	-0.00312016	-0.00146917	-0.0148656	0.0842853	-0.00499943	Amoxicillin + clavulanate
Cefotaxime	0.0188452	-0.00702171	0.0128493	0.0266849	-0.0145179	0.0120074	0.376909	0.417556	0.00735763	-0.00493871	-0.00288555	-0.0058027	-0.00559859	0.0283083	-0.00275081	1	0.0716317	-0.00301436	0.0516591	0.0425446	0.0478791	0.0563832	-0.01052	-0.00288555	-0.00245959	0.0239647	-0.00275081	0.0537134	-0.00559859	-0.00869265	0.034692	0.0228345	-0.00486012	0.0502823	-0.00150495	0.376909	-0.00359076	0.12371	0.266428	-0.0124313	-0.00313796	-0.00418076	Cefotaxime
Gentamicin	0.00139758	-0.0133092	0.00240443	0.0260978	-0.0012899	0.0024045	0.197662	0.440595	0.0192026	0.0263278	0.055191	0.0194976	0.0209647	0.0224577	0.0583967	0.0716317	1	0.052374	0.0499938	-0.012878	0.0250637	0.0225719	-0.01994	0.055191	-0.004662	-0.00103668	0.0583967	0.00704819	-0.0106118	0.00424649	-0.0150157	-0.00202172	0.0270418	0.0185863	-0.00285254	-0.00329437	-0.00680606	0.062095	0.139722	0.00638159	-0.0059478	0.0341093	Gentamicin
Beclomethasone	-0.0454698	-0.00920114	0.00246701	-0.0188516	-0.0190241	-0.0239295	-0.00227752	-0.00411193	0.0323545	0.0963326	-0.00378118	0.0363195	-0.00733631	0.216836	-0.00360462	-0.00301436	0.052374	1	-0.00760376	0.0288111	-0.0224085	0.0401575	-0.0137852	-0.00378118	-0.00322301	-0.0132077	0.0880129	0.0855502	0.0381428	-0.0113907	-0.0103809	0.0117972	-0.00636863	0.0351948	-0.00197206	-0.00227752	-0.00470527	-0.00341908	-0.00160992	0.00527439	-0.00411193	-0.00547841	Beclomethasone
Betamethasone	0.00232878	-0.0177124	-0.00229257	-0.00673527	0.00304314	0.00674908	-0.00438427	0.0342915	0.0344591	0.0145284	-0.00727885	-0.0146374	0.033631	0.0671188	-0.00693897	0.0516591	0.0499938	-0.00760376	1	0.141262	0.174171	0.159934	0.0654375	-0.00727885	-0.00620436	-0.0117629	-0.00693897	0.0160678	-0.0141225	0.00941211	0.0142194	-0.0128152	-0.0122597	0.00758923	-0.00379626	-0.00438427	0.0278756	-0.0065818	-0.00309913	0.0139271	0.0764985	0.021238	Betamethasone
Fusidic acid	0.00821607	-0.00426659	-0.0307166	-0.0307782	0.00820735	0.0113652	-0.0051334	-0.00926807	0.0171804	0.00858485	-0.00852258	0.00266166	0.00396586	0.0504628	-0.00812462	0.0425446	-0.012878	0.0288111	0.141262	1	0.121154	0.0479431	0.0479014	0.0308621	-0.00726449	-0.00630771	-0.00812462	0.00938762	-0.0165356	0.041599	-0.00871404	0.00371287	0.00918382	-0.0175295	-0.00444492	-0.0051334	-0.0106054	-0.00770643	-0.00362867	-0.00755362	0.063213	0.0149429	Fusidic acid
Hydrocortisone	0.0410026	0.0273465	0.00735981	0.0121698	0.0341138	-0.00117646	0.044358	0.0403116	0.00175604	-0.00619681	0.0304191	0.00901722	0.0663833	0.0455238	0.0158125	0.0478791	0.0250637	-0.0224085	0.174171	0.121154	1	0.100114	0.159527	0.0477091	-0.0182844	0.0229194	-0.00231838	0.0756808	-0.00561851	0.0594187	-0.0137676	0.0033192	-0.0257963	-0.00160044	-0.0111877	-0.0129205	0.0289939	-0.000288194	-0.0091332	-0.0326682	0.0403116	0.0288247	Hydrocortisone
Moisturizing cream	0.00273473	0.0248013	0.0365799	0.00174517	0.0406189	0.0106013	-0.00407033	0.0380231	-0.0269225	-0.0115659	-0.00675764	-0.0135893	0.0125559	0.0271018	-0.0064421	0.0563832	0.0225719	0.0401575	0.159934	0.0479431	0.100114	1	0.0177365	-0.00675764	-0.0057601	-0.00891787	-0.0064421	0.00311666	-0.0131113	0.0301768	0.0365986	0.00437605	-0.0113819	-0.0138993	-0.00352443	-0.00407033	-0.00840916	-0.00611051	-0.00287721	0.0439086	-0.00734875	0.0243764	Moisturizing cream
Clotrimazole	0.00270416	0.000680939	-0.0134573	0.0365418	0.00140789	-0.00647629	-0.00794845	-0.0143505	0.0177942	0.00816714	0.0129391	-0.000258476	0.00160579	-0.00740409	-0.01258	-0.01052	-0.01994	-0.0137852	0.0654375	0.0479014	0.159527	0.0177365	1	-0.0131962	0.0193831	0.00839701	-0.01258	0.081574	0.0560243	0.0316737	-0.0167407	0.058883	0.0246333	-0.00143298	-0.00688243	-0.00794845	-0.0164212	0.0169517	-0.00561856	0.0270084	0.0818451	-0.0191194	Clotrimazole
Desonide	-0.00467042	-0.00880798	-0.0168974	-0.0169155	0.0212377	0.00965932	-0.0021802	-0.00393623	-0.00131255	-0.00619507	0.0876185	0.0385899	-0.00702282	0.0184458	-0.0034506	-0.00288555	0.055191	-0.00378118	-0.00727885	0.0308621	0.0477091	-0.00675764	-0.0131962	1	-0.00308529	-0.0126433	-0.0034506	-0.00124789	-0.00702282	-0.010904	0.0240793	-0.0129974	-0.0060965	-0.00744492	-0.0018878	-0.0021802	-0.00450422	-0.00327299	-0.00154113	-0.0155937	-0.00393623	-0.00524431	Desonide
Esomeprazole	0.0357637	0.0372162	0.0348451	0.00581783	0.0307123	-0.0441503	-0.00185836	-0.00335517	0.0264	-0.00528057	-0.00308529	-0.00620436	-0.00598613	0.025268	-0.00294123	-0.00245959	-0.004662	-0.00322301	-0.00620436	-0.00726449	-0.0182844	-0.0057601	0.0193831	-0.00308529	1	0.212176	-0.00294123	0.0264965	-0.00598613	0.0272363	0.0712662	0.0820926	0.122622	0.0988445	-0.00160913	-0.00185836	0.082263	-0.00278983	-0.00131363	0.0131015	-0.00335517	-0.00447016	Esomeprazole
Ranitidine	0.0389233	0.00333152	0.0223292	0.0389937	0.0303881	-0.0096111	-0.00761542	-0.0137492	0.00790361	-0.00565098	0.0145322	-0.0117629	0.0179075	0.049068	-0.0120529	0.0239647	-0.00103668	-0.0132077	-0.0117629	-0.00630771	0.0229194	-0.00891787	0.00839701	-0.0126433	0.212176	1	0.0164443	0.0191546	0.00376147	0.0268984	0.0362125	0.0414198	0.0436711	0.0675588	0.0453747	0.0373982	0.137438	0.0186012	0.0582549	-0.0209316	-0.0137492	0.000512445	Ranitidine
Fluconazole	0.0155504	0.0316188	-0.0161084	-0.000606356	0.0240067	0.00680475	-0.0020784	-0.00375243	0.000507425	0.0503838	0.092225	-0.00693897	-0.0066949	0.0204312	-0.00328947	-0.00275081	0.0583967	0.0880129	-0.00693897	-0.00812462	-0.00231838	-0.0064421	-0.01258	-0.0034506	-0.00294123	0.0164443	1	0.136195	0.0431086	-0.0103948	-0.00947329	-0.0123905	-0.00581182	0.0399608	-0.00179965	-0.0020784	-0.0042939	-0.00312016	-0.00146917	0.00874903	-0.00375243	-0.00499943	Fluconazole
Nystatin	0.0138214	0.0370057	0.014287	0.0509289	0.0365693	-0.00143795	0.0187236	0.012553	0.02681	0.0205928	0.0172282	-0.0117981	0.00981946	0.0466403	-0.018803	0.0537134	0.00704819	0.0855502	0.0160678	0.00938762	0.0756808	0.00311666	0.081574	-0.00124789	0.0264965	0.0191546	0.136195	1	0.250261	0.00370017	0.0216231	0.0150321	-0.0221787	0.013956	-0.010287	-0.0118803	0.0498399	0.0230036	-0.00839791	0.00623187	0.012553	0.0994498	Nystatin
Gentian violet	-0.0156812	-0.0170894	2.51003e-05	0.0256009	-0.0147986	0.0151618	-0.00423005	-0.00763713	-0.00953077	-0.0120198	0.0404708	-0.0141225	0.0110968	0.00893933	-0.0066949	-0.00559859	-0.0106118	0.0381428	-0.0141225	-0.0165356	-0.00561851	-0.0131113	0.0560243	-0.00702282	-0.00598613	0.00376147	0.0431086	0.250261	1	-0.0211561	0.033841	0.0161636	0.0165562	-0.0144447	-0.00366273	-0.00423005	-0.00873915	0.0461386	-0.00299012	-0.0068105	-0.00763713	0.0227348	Gentian violet
Sodium chloride	0.042768	0.0386467	0.107	0.0333061	0.0394753	0.0232258	-0.00656779	0.0168228	0.0160988	-0.00032467	-0.010904	-0.0219273	0.0112935	0.0370194	0.0549747	-0.00869265	0.00424649	-0.0113907	0.00941211	0.041599	0.0594187	0.0301768	0.0316737	-0.010904	0.0272363	0.0268984	-0.0103948	0.00370017	-0.0211561	1	0.00492644	0.0513707	0.000262626	0.0235636	-0.00568694	-0.00656779	0.0115282	-0.00985978	-0.0046426	0.0145689	0.0168228	-0.0157984	Sodium chloride
Homeopathic cold drops	0.0413063	0.0184999	0.0319413	0.0326477	0.045604	0.0299369	-0.00598553	-0.0108065	0.000773509	-0.017008	-0.0099373	0.0313208	-0.00157333	-0.00907469	-0.00947329	0.034692	-0.0150157	-0.0103809	0.0142194	-0.00871404	-0.0137676	0.0365986	-0.0167407	0.0240793	0.0712662	0.0362125	-0.00947329	0.0216231	0.033841	0.00492644	1	0.319981	0.206894	0.0130228	-0.00518277	-0.00598553	-0.0123659	-0.00898567	-0.00423102	0.0411485	0.0517955	0.00917346	Homeopathic cold drops
Homeopathic teething drops	0.0694075	0.00162064	0.0857717	0.0599695	0.0835519	0.0263637	-0.0078287	-0.0141343	0.0362026	-0.0222454	-0.0129974	0.0404722	0.0437511	0.0110444	-0.0123905	0.0228345	-0.00202172	0.0117972	-0.0128152	0.00371287	0.0033192	0.00437605	0.058883	-0.0129974	0.0820926	0.0414198	-0.0123905	0.0150321	0.0161636	0.0513707	0.319981	1	0.18399	0.0384335	-0.00677874	-0.0078287	0.00516275	-0.0117527	-0.00553391	0.0617327	-0.0141343	-0.0188314	Homeopathic teething drops
Homeopathic colic drops	0.0288677	-0.0148352	0.0343227	0.0216308	0.0518457	0.0135294	-0.0036721	-0.00662977	0.032871	-0.0104343	-0.0060965	0.0151539	-0.0118285	-0.019228	-0.00581182	-0.00486012	0.0270418	-0.00636863	-0.0122597	0.00918382	-0.0257963	-0.0113819	0.0246333	-0.0060965	0.122622	0.0436711	-0.00581182	-0.0221787	0.0165562	0.000262626	0.206894	0.18399	1	0.0142805	-0.00317961	-0.0036721	-0.00758643	-0.00551267	-0.00259571	0.0275706	-0.00662977	-0.00883297	Homeopathic colic drops
Lansoprazole	0.000297012	0.000652292	0.0272471	0.0107023	0.0401546	0.0159218	-0.00448429	-0.00809614	0.0228719	0.0400617	-0.00744492	0.00758923	0.0322747	0.0646444	-0.00709728	0.0502823	0.0185863	0.0351948	0.00758923	-0.0175295	-0.00160044	-0.0138993	-0.00143298	-0.00744492	0.0988445	0.0675588	0.0399608	0.013956	-0.0144447	0.0235636	0.0130228	0.0384335	0.0142805	1	-0.00388287	0.0698477	0.0630026	-0.00673197	-0.00316983	0.012231	-0.00809614	-0.0107867	Lansoprazole
Metronidazole	-0.000409296	-0.00459377	-0.0088128	0.0100456	-0.00949798	-0.00592017	-0.00113708	-0.00205293	-0.0103062	-0.00323102	-0.0018878	-0.00379626	-0.00366273	-0.00595399	-0.00179965	-0.00150495	-0.00285254	-0.00197206	-0.00379626	-0.00444492	-0.0111877	-0.00352443	-0.00688243	-0.0018878	-0.00160913	0.0453747	-0.00179965	-0.010287	-0.00366273	-0.00568694	-0.00518277	-0.00677874	-0.00317961	-0.00388287	1	0.576876	-0.00234916	-0.00170702	-0.00080377	-0.00813287	-0.00205293	-0.00273516	Metronidazole
Vancomycin	0.0252721	-0.0053053	0.024623	0.0265823	-0.0109691	0.0210044	-0.0013132	-0.00237091	0.0186553	-0.00373147	-0.0021802	-0.00438427	-0.00423005	-0.00687621	-0.0020784	0.376909	-0.00329437	-0.00227752	-0.00438427	-0.0051334	-0.0129205	-0.00407033	-0.00794845	-0.0021802	-0.00185836	0.0373982	-0.0020784	-0.0118803	-0.00423005	-0.00656779	-0.00598553	-0.0078287	-0.0036721	0.0698477	0.576876	1	-0.00271302	-0.00197142	-0.000928266	-0.00939257	-0.00237091	-0.0031588	Vancomycin
Omeprazole	-0.0228775	-0.0109606	0.012807	0.00576257	0.00910223	0.0129428	-0.00271302	-0.00489821	-0.0245903	-0.0077091	-0.00450422	-0.00905775	0.0295025	0.0338832	0.0727436	-0.00359076	-0.00680606	-0.00470527	0.0278756	-0.0106054	0.0289939	-0.00840916	-0.0164212	-0.00450422	0.082263	0.137438	-0.0042939	0.0498399	-0.00873915	0.0115282	-0.0123659	0.00516275	-0.00758643	0.0630026	-0.00234916	-0.00271302	1	-0.00407288	-0.00191777	-0.0194047	-0.00489821	-0.00652598	Omeprazole
Phenobarbital	0.0121734	-0.00796449	0.00794035	0.00242347	0.00533183	0.00366805	0.165051	0.0892254	-0.0178685	-0.00560181	-0.00327299	-0.0065818	0.0461386	0.0226798	-0.00312016	0.12371	0.062095	-0.00341908	-0.0065818	-0.00770643	-0.000288194	-0.00611051	0.0169517	-0.00327299	-0.00278983	0.0186012	-0.00312016	0.0230036	0.0461386	-0.00985978	-0.00898567	-0.0117527	-0.00551267	-0.00673197	-0.00170702	-0.00197142	-0.00407288	1	0.470863	0.0107875	-0.00355928	-0.0047421	Phenobarbital
Pyridoxine	0.0178642	-0.00375018	-0.00719444	-0.0129783	-0.00775379	0.0148475	0.352973	0.194924	-0.00841362	-0.00263768	-0.00154113	-0.00309913	-0.00299012	-0.00486062	-0.00146917	0.266428	0.139722	-0.00160992	-0.00309913	-0.00362867	-0.0091332	-0.00287721	-0.00561856	-0.00154113	-0.00131363	0.0582549	-0.00146917	-0.00839791	-0.00299012	-0.0046426	-0.00423102	-0.00553391	-0.00259571	-0.00316983	-0.00080377	-0.000928266	-0.00191777	0.470863	1	-0.00663937	-0.00167593	-0.00223288	Pyridoxine
Zinc oxide	0.0570395	0.0374024	0.0153597	0.0628887	0.0432536	0.0413307	-0.00939257	0.00376386	-0.025938	-0.0266892	-0.0155937	-0.0313582	-0.0185329	-0.0196997	-0.0148656	-0.0124313	0.00638159	0.00527439	0.0139271	-0.00755362	-0.0326682	0.0439086	0.0270084	-0.0155937	0.0131015	-0.0209316	0.00874903	0.00623187	-0.0068105	0.0145689	0.0411485	0.0617327	0.0275706	0.012231	-0.00813287	-0.00939257	-0.0194047	0.0107875	-0.00663937	1	0.0244855	0.00861569	Zinc oxide
Clotrimazole + hydrocortisone	0.0241747	-0.00957843	-0.0183755	0.0167848	-0.00165431	0.0379222	-0.00237091	-0.00428054	0.0124617	-0.00673697	-0.00393623	-0.00791555	-0.00763713	0.0150633	0.0842853	-0.00313796	-0.0059478	-0.00411193	0.0764985	0.063213	0.0403116	-0.00734875	0.0818451	-0.00393623	-0.00335517	-0.0137492	-0.00375243	0.012553	-0.00763713	0.0168228	0.0517955	-0.0141343	-0.00662977	-0.00809614	-0.00205293	-0.00237091	-0.00489821	-0.00355928	-0.00167593	0.0244855	1	-0.00570305	Clotrimazole + hydrocortisone
Topical antibiotic + antifungal	-0.00382952	0.0136805	0.00463483	-0.0253628	0.00095002	-0.0280934	-0.0031588	-0.00570305	0.00971962	0.0282201	-0.00524431	-0.010546	-0.0101751	-0.0165402	-0.00499943	-0.00418076	0.0341093	-0.00547841	0.021238	0.0149429	0.0288247	0.0243764	-0.0191194	-0.00524431	-0.00447016	0.000512445	-0.00499943	0.0994498	0.0227348	-0.0157984	0.00917346	-0.0188314	-0.00883297	-0.0107867	-0.00273516	-0.0031588	-0.00652598	-0.0047421	-0.00223288	0.00861569	-0.00570305	1	Topical antibiotic + antifungal

## Sheet: Summary
Supplementary Table S1. Spearman correlation matrix constructed from medication usage data (yes/no to medication being used between birth and 1 year of age) for 42 medications belonging to the 57 significant mutual information scores above 0.05 displayed in Figure 4. The increase in red and blue shading corresponds to the increasing magnitude of positive and negative correlation coefficients, res…
